# Supplementary material for: Identification and Expression of the CorA/MRS2/ALR Type Magnesium Transporters in Tomato
Source: Plants (Basel). 2023 Jun 30;12(13):2512. doi: 10.3390/plants12132512 (PMC10347230; doi:10.3390/plants12132512)
Supplement: Supplementary file 1 [file plants-12-02512-s001.zip]

Archive with 1 entries (1 files):
- plants-2451019-supplementary.pdf
